# Supplementary material for: Synthesis of Azuleno[2,1-b]quinolones and Quinolines via Brønsted Acid-Catalyzed Cyclization of 2-Arylaminoazulenes
Source: Molecules. 2023 Jul 31;28(15):5785. doi: 10.3390/molecules28155785 (PMC10420867; doi:10.3390/molecules28155785)
Supplement: Supplementary file 1 [file molecules-28-05785-s001.zip]

Archive with 1 entries (1 files):
- molecules-2518411-supplementary.pdf
